# Supplementary material for: Cortical auditory evoked potential in cochlear implant users: An objective method to improve speech perception
Source: PLoS One. 2022 Oct 7;17(10):e0274643. doi: 10.1371/journal.pone.0274643 (PMC9543874; doi:10.1371/journal.pone.0274643)
Supplement: S1 Table — (XLSX) [file pone.0274643.s001.xlsx]

## Sheet: Whole Cohort
ID	Gender	Yrs,mo since onset HL	Manufacturer	Type of implant	Type of electrode	Current Sound Processor	Impl ear	Pre optmization CAEP m	Pre Coptmization AEP g	Pre optmization CAEP t	Pre optmization CAEP s	Post optmization CAEP m	Post optmization CAEP g	Post optmization CAEP t	Post optmization CAEP s
CI001	M	20	Medel	CONCERTO	Standard	Rondo2	L	1	1	0	0			1	0
CI002	F	42	Medel	CONCERTO	FLEX28	Opus2	R	1	1	1	1
CI003	F	6	Medel	CONCERTO	FLEX28	Opus2	R	1	1	1	0				1
CI004	M	40	Medel	CONCERTO	FLEX28	Sonnet	R	1	1	1	1
CI005	M	0.5	Medel	CONCERTO	FLEX28	Sonnet2	L	1	1	1	1
CI006	F	20	Medel	CONCERTO	FLEXsoft	Opus2	L	1	0	1	1		1
CI007	F	8	Medel	SONATAti100	FLEXsoft	Opus2	R	0	0	0	0	1	1	0	1
CI008	F	35	Medel	SONATAti100	FLEX24	Rondo	L	1	1	1	1
CI009	M	4	Medel	CONCERTO	FLEXsoft	Rondo	L	1	1	1	1
CI010	M	2	Medel	CONCERTO	FLEX28	Sonnet	L	1	1	1	1
CI011	M	7	Medel	CONCERTO	FLEX28	Opus2	L	1	1	1	0				0
CI012	F	41	Medel	CONCERTO	FLEX28	Sonnet	L	1	1	1	1
CI013	F	Unknown	Medel	SONATA	Standard	Opus2	R	1	1	1	0				0
CI014	M	45	Medel	SYNCHRONY	FLEX28	Sonnet	L	1	1	1	1
CI015	F	10	Medel	SYNCHRONY	FLEX28	Sonnet	R	0	0	0	0	1	1	1	1
CI016	M	10	Medel	SYNCHRONY	FLEX28	Sonnet	L	1	1	1	1
CI017	M	15	Medel	SYNCHRONY	FLEX28	Rondo2	L	0	0	0	1	1	1	1
CI018	F	6	Medel	SYNCHRONY	FLEX28	Sonnet	R	1	1	0	1			0
CI019	M	12	Medel	CONCERTO	FLEX24	Rondo2	L	1	1	1	1
CI020	M	Unknown	Medel	CONCERTO	FLEX28	Sonnet	R	1	1	1	1
CI021	M	15	Medel	SYNCHRONY	FLEX28	Sonnet	L	1	1	1	0				0
CI022	M	26	Medel	SYNCHRONY	FLEX28	Sonnet	R	0	0	0	0	1	0	1	1
CI023	M	20	Medel	SYNCHRONY	FLEX28	Sonnet	R	1	1	1	1
CI024	M	30	Medel	SYNCHRONY	FLEX28	Sonnet	R	1	1	1	0				1
CI025	F	30	Medel	CONCERTO	Standard	Rondo	R	0	0	0	0	1	1	1	1
CI026	M	20	Medel	SYNCHRONY	FLEX28	Sonnet	L	1	1	1	1
CI027	F	20	Medel	SYNCHRONY	FLEX24	Sonnet	R	1	0	0	0		1	1	1
CI028	M	3	Medel	SYNCHRONY	Form 24	Sonnet	R	1	0	0	0		1	0	0
CI029	M	30	Medel	SYNCHRONY	FLEX28	Rondo2	L	1	1	1	1
CI030	M	48	Medel	SYNCHRONY	FLEX28	Sonnet	R	1	1	0	0			0	0
CI031	M	20	Medel	SYNCHRONY	FLEX28	Rondo2	R	0	1	1	0	1			1
CI032	M	42	Medel	SYNCHRONY	FLEX28	Sonnet	R	0	0	1	1	1	0
CI033	F	32	Medel	SYNCHRONY	FLEX28	Sonnet	L	1	1	1	1
CI034	F	15	Medel	SYNCHRONY	FLEX28	Sonnet	L	1	1	1	0				0
CI035	M	0.5	Medel	SYNCHRONY	Standard	Sonnet	R	1	1	0	0			1	0
CI036	M	53	Medel	SYNCHRONY	FLEX28	Sonnet	R	1	1	1	1
CI037	M	50	Medel	SYNCHRONY	Form 19	Sonnet	R	1	1	1	0				1
CI038	F	17	Medel	SYNCHRONY	FLEX28	Sonnet	R	1	1	1	1
CI039	F	60	Medel	SYNCHRONY	FLEX28	Sonnet	R	1	1	1	1
CI040	M	64	Medel	SYNCHRONY	FLEX28	Sonnet	L	1	1	1	1
CI041	F	48	Medel	SYNCHRONY	FLEX28	Sonnet	L	0	1	0	0	1		1	1
CI042	M	4	Medel	SYNCHRONY	FLEX28	Rondo2	R	1	0	0	0		1	1	1
CI043	M	40	Medel	CONCERTO	FLEX24	Rondo2	R	1	1	1	0				1
CI044	M	Unknown	Medel	CONCERTO	Standard	Sonnet	L	1	1	1	1
CI045	M	22	Medel	SYNCHRONY	FLEX28	Sonnet	R	1	1	1	0				0
CI046	M	10	Medel	SYNCHRONY	FLEX28	Sonnet	L	1	1	1	0				0
CI047	M	0.5	Medel	SYNCHRONY	FLEX28	Rondo2	L	1	1	0	0			0	0
CI048	M	10	Medel	SYNCHRONY	FLEX28	Sonnet	L	0	0	0	0	1	1	1	0
CI049	M	11	Medel	SYNCHRONY	FLEX28	Rondo2	L	1	1	1	1
CI050	M	5	Medel	SYNCHRONY	FLEX28	Sonnet2	R	1	0	1	0		1		0
CI051	F	0.6	Medel	SYNCHRONY	FLEX28	Sonnet	R	1	1	1	1
CI052	M	10	Medel	SYNCHRONY	FLEX28	Sonnet2	R	1	1	1	1
CI053	F	30	Medel	SYNCHRONY	FLEX28	Rondo2	R	1	1	1	0				0
CI054	F	7	Medel	SYNCHRONY	FLEX28	Sonnet2	R	0	0	1	1	1	1
CI055	F	65	Medel	SYNCHRONY	FLEX28	Sonnet2	L	0	0	0	0	1	1	0	0
CI056	M	Unknown	Medel	CONCERTO	FLEX28	Sonnet	R	0	0	0	0	1	1	1	1
CI057	M	20	Medel	SYNCHRONY	FLEX28	Sonnet	L	1	1	1	0				1
CI058	M	30	Medel	SYNCHRONY	FLEX28	Sonnet2	R	1	1	0	0			1	0
CI059	M	2	Medel	SYNCHRONY	FLEX28	Sonnet2	R	1	1	1	0				0
CI060	M	Unknown	Medel	SYNCHRONY	FLEX28	Sonnet	R	1	1	1	1
CI061	F	44	Medel	SYNCHRONY	FLEX28	Sonnet2	L	1	1	1	1
CI062	M	10	Medel	SYNCHRONY	FLEX28	Sonnet	R	1	1	0	0			1	1
CI063	F	47	Medel	SYNCHRONY	FLEX28	Sonnet	R	1	1	1	1
CI064	F	15	Medel	CONCERTO	FLEX28	Opus2	L	1	1	1	0				1
CI065	M	12	Medel	SYNCHRONY	FLEX28	Sonnet2	L	0	0	0	0	0	0	0	0
CI066	M	1	Medel	SYNCHRONY	Flex 26	Sonnet2	R	0	1	1	0	1			0
CI067	F	18	Medel	SYNCHRONY	FLEX28	Sonnet2	R	0	1	0	0	1		1	1
CI068	M	25	Medel	SYNCHRONY	FLEX28	Sonnet2	R	0	0	0	0	0	0	0	0
CI069	F	32	Medel	SYNCHRONY	FLEX28	Sonnet2	R	0	1	0	0	1		1	0
CI070	M	8	Medel	SYNCHRONY	FLEX28	Sonnet2	R	0	1	0	0	0		1	0
CI071	F	Unknown	Medel	SYNCHRONY	FLEX28	Sonnet2	R	0	0	0	0	0	0	0	0
CI072	M	32	Medel	SYNCHRONY	FLEX28	Sonnet2	L	0	0	0	0	1	1	1	0
CI073	F	35	Medel	SYNCHRONY	FLEX28	Sonnet2	R	1	1	1	1
CI074	M	50	Medel	SYNCHRONY	FLEX28	Sonnet2	L	1	0	1	1		0
CI075	F	30	Medel	SYNCHRONY	FLEX28	Sonnet2	R	1	1	1	1
CI076	M	64	Medel	SYNCHRONY	FLEX28	Sonnet2	R	1	1	1	0				0
CI077	F	6 yrs	Medel	SYNCHRONY	FLEX28	Sonnet2	L	1	1	1	1
CI078	F	6	Medel	SYNCHRONY	FLEX28	Sonnet	L	1	1	1	1
CI079	M	0.6	Medel	CONCERTO	FLEX28	Sonnet2	L	1	1	0	1			1
CI080	M	Unknown	Medel	SYNCHRONY	FLEX28	Sonnet	L	0	1	1	0	0			0
CI081	F	0.6	Medel	SYNCHRONY	FLEX28	Sonnet2	R	1	1	1	1
CI082	M	0.6	Medel	SYNCHRONY	FLEX28	Sonnet2	R	1	1	0	0			0	0
CI083	M	Unknown	Medel	SYNCHRONY	FLEX28	Rondo2	L	1	1	1	1
CI084	F	Unknown	Medel	SONATA	FLEXsoft	Rondo2	L	1	1	1	1
CI085	M	10	Medel	CONCERTO	FLEX28	Rondo	R	1	1	1	0				1
CI086	M	20	Medel	SYNCHRONY	FLEX28	Sonnet2	L	1	1	1	0				1
CI087	F	Unknown	Medel	SYNCHRONY	FLEX24	Sonnet	R	0	0	0	0	1	1	1	0
CI088	M	31	Medel	SYNCHRONY	FLEX28	Sonnet2	L	1	0	1	0		1		1
CI089	M	Unknown	Medel	SYNCHRONY	FLEX28	Sonnet2	R	1	1	0	0			1	0
CI090	M	5	Medel	SYNCHRONY	FLEX28	Sonnet2	L	1	0	0	0		1	1	1
CI091	M	21	Medel	SYNCHRONY	FLEX28	Sonnet2	R	0	0	1	0	1	1		1
CI092	M	Unknown	Medel	SYNCHRONY	FLEX24	Sonnet2	R	1	0	0	0		1	1	0
CI093	F	21	Medel	SYNCHRONY	FLEX28	Rondo2	L	0	1	1	0	1			1
CI094	M	Unknown	Medel	SYNCHRONY	FLEX28	Sonnet 2	L	1	1	1	1
CI095	F	44	Medel	SYNCHRONY	FLEX28	Sonnet2	L	1	1	1	1
CI096	F	18	Medel	SYNCHRONY	FLEX28	Sonnet2	R	1	1	0	1			1
CI097	F	47	Medel	SYNCHRONY	FLEX28	Sonnet2	R	0	1	1	1	1
CI098	M	6	Medel	SYNCHRONY	FLEX28	Sonnet2	R	1	1	1	1
CI099	M	49	Medel	SYNCHRONY	FLEX28	Sonnet2	L	1	0	1	1		1
CI100	M	Unknown	Medel	SYNCHRONY	FLEX28	Sonnet2	R	1	1	0	0			1	1
CI101	M	Unknown	Medel	SYNCHRONY	FLEX28	Sonnet2	L	1	1	1	1
CI102	M	47	Medel	SYNCHRONY	FLEX28	Sonnet2	R	1	1	0	0			1	1
CI103	M	4	Medel	SYNCHRONY	FLEX28	Sonnet2	R	1	1	1	1
CI104	F	Unknown	Medel	SYNCHRONY	FLEX28	Sonnet	R	1	1	1	1
CI105	F	3	Medel	SYNCHRONY	FLEX28	Sonnet2	R	1	1	0	0			0	1
CI106	M	Unknown	Medel	SYNCHRONY	FLEX28	Sonnet	R	1	1	1	1
CI107	M	Unknown	Medel	SYNCHRONY	FLEX28	Sonnet	L	1	1	1	1
CI108	F	Unknown	Medel	SYNCHRONY	FLEX28	Sonnet2	R	1	1	1	1
