# Supplementary material for: Cortical auditory evoked potential in cochlear implant users: An objective method to improve speech perception
Source: PLoS One. 2022 Oct 7;17(10):e0274643. doi: 10.1371/journal.pone.0274643 (PMC9543874; doi:10.1371/journal.pone.0274643)
Supplement: S2 Table — (XLSX) [file pone.0274643.s002.xlsx]

## Sheet: Sheet2
	Subjectively Optimised	Subjectively non-Optimised	Objctively optimised group - Pre Optimisation	Objctively optimised group - Post Optimisation
Mean	70.1	53.3	62	70.2
Standard Devation	14.9	17.7	17.1	12.9
